# Supplementary material for: Targeting LAMP2 in human cerebrospinal fluid with a combination of immunopurification and high resolution parallel reaction monitoring mass spectrometry
Source: Clin Proteomics. 2016 Feb 25;13:4. doi: 10.1186/s12014-016-9104-2 (PMC4768413; doi:10.1186/s12014-016-9104-2)
Supplement: Supplementary file 1 — 10.1186/s12014-016-9104-2 Identified proteins following IP of LAMP2 in human CSF. [file 12014_2016_9104_MOESM1_ESM.xls]

## Sheet: Table_S1
Protein Name	UniProtKB Accession	Gene	Mascot Score						Unique Peptide Sequences						Coverage (%)
				50 mM NH4HCO3 Recovery			0.01 % Rapigest Recovery			50 mM NH4HCO3 Recovery			0.01 % Rapigest Recovery			50 mM NH4HCO3 Recovery			0.01 % Rapigest Recovery
			1	2	3	1	2	3	1	2	3	1	2	3	1	2	3	1	2	3
Inter-alpha-trypsin inhibitor heavy chain H3	E7ET33	ITIH3	74.3315	106.489	50.5983		65.5918	102.682	3	4	2		3	3	3.44	5.3	3.44	1.43	3.44	5.3
Ceruloplasmin	E9PFZ2	CP	179.326	276.373	320.934	279.568	174.592	286.985	3	4	3	3	3	3	4.12	6.24	4.86	4.86	4.86	4.86
Heat shock cognate 71 kDa protein (Fragment)	E9PI65	HSPA8		94.8726	68.4628					3	2					25	17.26
Anastellin	F8W7G7	FN1	171.103	492.56	208.601				6	14	11				4.39	9.63	7.15
Ig kappa chain V-I region EU	P01598	N/A					81.1452	75.28					2	2				16.67	26.85	26.85
Ig kappa chain V-III region B6	P01619	N/A				230.19	257.422	164.939				2	2	2				16.67	16.67	16.67
Ig kappa chain V-III region SIE	P01620	N/A	516.452	600.521	715.863				3	3	3				37.61	37.61	37.61
Ig kappa chain V-III region NG9 (Fragment)	P01621	N/A	95.3213	90.4753	233.412				2	2	3				31	31	47
Ig kappa chain V-III region Ti	P01622	N/A				690.499	570.906	495.225				3	3	4				37.61	37.61	45.87
Ig heavy chain V-III region TIL	P01765	N/A				166.799		75.6357				2		2				24.35		24.35
Ig heavy chain V-III region CAM	P01768	N/A	80.3309	79.0231	80.9372				2	2	2				18.03	18.03	18.03
Keratin, type I cytoskeletal 14	P02533	KRT14	71.4037	68.4868					2	3					3.81	5.72
Isoform 4 of Fibronectin	P02751-4	FN1				395.85	326.757	276.424				10	8	7				7.04	5.91	4.78
Ig kappa chain V-III region CLL	P04207	N/A				144.7	76.3112	53.3727				2	2	2				19.38	19.38	19.38
Keratin, type II cytoskeletal 6B	P04259	KRT6B	197.731	221.107					4	5					7.27	10.28
Ig lambda-2 chain C regions	P0CG05	IGLC2	467.853	414.215	555.023				3	3	4				46.23	46.23	65.09
Isoform 2 of Heat shock cognate 71 kDa protein	P11142-2	HSPA8				98.0644	92.6855	51.9271				3	4	2				8.11	11.56	5.07
Lysosome-associated membrane glycoprotein 2	P13473	LAMP2	1011.72	1091.15	1060.59	633.971	532.121	510.157	6	6	6	5	5	5	15.61	13.66	15.61	13.41	13.41	13.41
Ig heavy chain V-I region V35	P23083	N/A				117.911	125.625	51.183				2	2	2				21.37	21.37	21.37
Actin, cytoplasmic 1	P60709	ACTB	157.552	336.806	235.391	246.443	176.919	285.59	6	7	5	4	2	3	21.87	27.47	17.33	14.67	9.87	12.8
Ig lambda chain V-III region LOI	P80748	N/A				145.144	118.361	126.905				2	2	2				21.62	21.62	21.62
