# Supplementary material for: Targeting LAMP2 in human cerebrospinal fluid with a combination of immunopurification and high resolution parallel reaction monitoring mass spectrometry
Source: Clin Proteomics. 2016 Feb 25;13:4. doi: 10.1186/s12014-016-9104-2 (PMC4768413; doi:10.1186/s12014-016-9104-2)
Supplement: Supplementary file 2 — 10.1186/s12014-016-9104-2 Identified peptides following IP of LAMP2 in human CSF. [file 12014_2016_9104_MOESM2_ESM.xls]

## Sheet: Table_S2
Sequence	aa	Charge	Missed Cleavage	Monoisotopic Mass	Modification	Mascot Ion Score						Mascot Expect						∆M (ppm)
							50 mM NH4HCO3 Recovery			0.01 % Rapigest Recovery			50 mM NH4HCO3 Recovery			0.01 % Rapigest Recovery			50 mM NH4HCO3 Recovery			0.01 % Rapigest Recovery
						1	2	3	1	2	3	1	2	3	1	2	3	1	2	3	1	2	3
WQMNFTVR	46-53	2	-	541.266		32	23	36	29	28	30	0.013	0.098	0.0048	0.027	0.037	0.023	-0.55	0.35	-1.9	0.02	0.92	0.47
GILTVDELLAIR	133-144	2	-	656.895		81	77	75	75	74	74	6.9e-08	1.6e-07	2.7e-07	3.1e-07	2.8e-07	2.9e-07	-0.6	-0.32	-2.2	-0.69	0.33	0.51
IPLNDLFR	145-152	2	-	494.285		47	45	50	47	49	50	0.00045	0.00083	0.00022	0.00045	0.00031	0.00022	-2.2	-0.56	-0.49	-1	-1.5	0.43
GILTVDELLAIRIPLNDLFR	133-152	3	1	761.45		-	30	-	-	-	-	-	0.0021	-	-		-	-	2.04	-	-	-	-
CNSLSTLEK	153-161	2	-	526.258	C1 carbamidomethylation	54	52	54	54	50	59	9.8e-05	0.00017	8.9e-05	9.3e-05	0.00026	2.7e-05	-0.85	-0.62	0.2	0.43	-0.15	0.66
YLDFVFAVK	281-289	2	-	551.303		32	33	33	-	-	-	0.02	0.017	0.015	-	-	-	-0.56	-0.89	-1	-	-	-
EQTVSVSGAFQINTFDLR	334-351	2	-	1006.51		90	88	101	89	92	92	2.1e-08	3.3e-08	1.7e-09	2.6e-08	1.2e-08	1.3e-08	-1.4	-0.41	-1	1.2	0.93	-1.6
