# Supplementary material for: Targeting LAMP2 in human cerebrospinal fluid with a combination of immunopurification and high resolution parallel reaction monitoring mass spectrometry
Source: Clin Proteomics. 2016 Feb 25;13:4. doi: 10.1186/s12014-016-9104-2 (PMC4768413; doi:10.1186/s12014-016-9104-2)
Supplement: Supplementary file 4 — 10.1186/s12014-016-9104-2 Quantitative data produced by the HR-PRM-MS method and raw-data processing. [file 12014_2016_9104_MOESM4_ESM.xls]

## Sheet: Table S3 Fig 3
Fig 3. Hybrid immuno HR-PRM-MS method variability.
Sample	Sum of Fragment Ion Peak Areas
	Name	Sequence	Ratio	Name	Sequence	Ratio	Name	Sequence	Ratio	Name	Sequence	Ratio
	LAMP2 aa 133-144	GILTVDELLAIR		LAMP2 aa 145-152	IPLNDLFR		LAMP2 aa 153-161	C[cam]NSLSTLEK		LAMP2 aa 334-351	EQTVSVSGAFQINTFDLR
	Tryptic Peptide	Isotope Labeled Peptide	Tryptic/Labeled Peptide	Tryptic Peptide	Isotope Labeled Peptide	Tryptic/Labeled Peptide	Tryptic Peptide	Isotope Labeled Peptide	Tryptic/Labeled Peptide	Tryptic Peptide	Isotope Labeled Peptide	Tryptic/Labeled Peptide
	656.90 m/z (2+)	661.90 m/z (2+)		494.28 m/z (2+)	499.29 m/z (2+)		526.26 m/z (2+)	530.27 m/z (2+)		1006.51 m/z (2+)	1011.51 m/z (2+)
Workflow 1
Batch1:1	2141700	864520	2.47733	10066700	5546100	1.8151	1111300	420920	2.64017	237219	1274620	0.18611
Batch1:2	2887400	1235250	2.3375	13478800	6418500	2.09999	1681200	580440	2.89642	366850	4018800	0.0912835
Batch1:3	2743000	1328140	2.06529	11005000	5729400	1.92079	1322700	519560	2.54581	321227	1569170	0.204711
Batch1:4	2038000	992370	2.05367	10283000	5353100	1.92094	1193800	460120	2.59454	276295	1260590	0.219179
Batch1:5	2927800	1232880	2.37476	12277700	5281400	2.32471	1419000	466000	3.04506	415870	3753600	0.110792
Batch1:6	2256500	913340	2.4706	9273500	4693400	1.97586	1042400	390020	2.67268	258758	864370	0.29936
Batch1:7	1992400	807460	2.46749	11523600	5174500	2.227	1197600	429720	2.78693	247134	1315090	0.187922
Batch1:8	2071200	1140040	1.81678	10373000	5194800	1.9968	1004680	463000	2.16994	287866	2975900	0.0967324
Batch2:1	2416400	1095610	2.20553	10178400	4937900	2.06128	1030430	416790	2.4723	289480	3078500	0.0940328
Batch2:2	2322500	1119520	2.07455	10693800	4982800	2.14614	941070	437970	2.14871	294389	850640	0.346079
Batch2:3	1712200	977220	1.75211	9955600	5517400	1.8044	1003940	433040	2.31835	215253	1076040	0.200042
Batch2:4	1369400	813380	1.68359	8683700	4399000	1.97402	804810	398370	2.02026	154506	674500	0.229067
Batch2:5	2263200	1348750	1.678	10021500	5576700	1.79703	900840	460510	1.95618	291863	1583910	0.184267
Batch2:6	2477800	1442310	1.71794	10530500	5691000	1.85038	882340	406210	2.17213	374090	3825200	0.0977962
Batch2:7	2247400	1143290	1.96573	11127100	5056700	2.20047	1027450	409520	2.50891	292100	2789000	0.104733
Batch2:8	3338700	1594600	2.09375	12016000	5739400	2.0936	1226100	424020	2.89161	556080	4129800	0.134651
Batch3:1	2349100	891610	2.63467	7361200	3893000	1.89088	964410	320170	3.01218	239369	1032280	0.231884
Batch3:2	4080200	1309180	3.11661	10254400	5039500	2.03481	1315600	384880	3.41821	491340	3912700	0.125576
Batch3:3	3213100	1321090	2.43216	11444700	5135700	2.22846	1399000	469590	2.97919	480110	4242200	0.113175
Batch3:4	2920300	1150490	2.53831	11196000	4925100	2.27325	1354100	415520	3.25881	467450	1353470	0.345372
Batch3:5	2159700	967840	2.23146	9330600	4976400	1.87497	835610	344690	2.42424	213597	852390	0.250586
Batch3:6	3700300	1740400	2.12612	10240900	7566800	1.3534	1409400	606550	2.32363	338710	2445020	0.138531
Batch3:7	2789700	1338690	2.0839	10606700	5516300	1.92279	1199900	444140	2.70163	328400	1848150	0.177691
Batch3:8	3593400	1180410	3.0442	10494300	5115700	2.05139	1402300	460480	3.0453	409840	1621920	0.252688
Workflow 2
Batch1:1	2959100	1279690	2.31236	10546300	5030100	2.09664	1231900	439380	2.80372	388880	1051760	0.369742
Batch1:2	2956500	1266510	2.33437	10303800	4903000	2.10153	1226200	446420	2.74674	351620	860440	0.408651
Batch1:3	2481300	1097810	2.26023	10089600	4763400	2.11815	1173600	425620	2.75739	340700	1235240	0.275817
Batch1:4	2254300	970210	2.32352	9694200	4620000	2.09831	1309800	465620	2.81302	283510	1215190	0.233305
Batch1:5	2933000	1261080	2.32578	10081800	4825700	2.08919	1226200	436210	2.81103	426560	2331690	0.18294
Batch1:6	3343300	1437500	2.32577	10422600	4935100	2.11193	1314600	485330	2.70867	462450	1244710	0.371532
Batch1:7	2869200	1243720	2.30695	10467300	5008100	2.09007	1226100	451660	2.71465	363230	1174780	0.30919
Batch1:8	3739400	1593600	2.34651	10473600	5004400	2.09288	1285500	465690	2.76042	566200	4587000	0.123436
Batch2:1	1136930	644970	1.76276	5903200	3253700	1.8143	611380	285720	2.13979	130091	365230	0.356189
Batch2:2	2817400	1577600	1.78588	9379400	5107800	1.83629	966520	470740	2.05319	452630	4170500	0.108531
Batch2:3	2409000	1364420	1.76559	9563900	5232100	1.82793	952110	456860	2.08403	341330	1171060	0.291471
Batch2:4	2004500	1118100	1.79277	9508900	5175500	1.83729	935300	446210	2.0961	213402	1303580	0.163705
Batch2:5	2785800	1549700	1.79764	9617400	5286300	1.81931	998340	486780	2.05091	379620	1855260	0.204618
Batch2:6	2370000	1341310	1.76693	9659200	5266400	1.83412	994110	477850	2.08038	333880	3647700	0.0915317
Batch2:7	2404500	1350460	1.7805	9643500	5230100	1.84385	941610	451040	2.08764	363450	1870680	0.194288
Batch2:8	2531800	1442600	1.75503	9770500	5327500	1.83397	927630	437100	2.12224	397530	1697900	0.23413
Batch3:1	3097000	1461400	2.1192	8715100	4511100	1.93192	1027900	398030	2.58247	524650	4994300	0.10505
Batch3:2	1874900	888610	2.10992	8804600	4499700	1.95671	1022130	386400	2.64526	211755	1524210	0.138928
Batch3:3	2752400	1288540	2.13606	8905100	4529400	1.96607	1102100	418260	2.63496	375550	1571090	0.239038
Batch3:4	2368400	1129890	2.09613	8853300	4558500	1.94215	956730	381530	2.50761	333850	2200530	0.151713
Batch3:5	2630900	1225680	2.14648	9413700	4790500	1.96508	975450	388640	2.50991	351110	1487810	0.235991
Batch3:6	3183400	1503500	2.11733	9301400	4781800	1.94517	1067480	421560	2.53221	478280	4960400	0.0964196
Batch3:7	2753300	1301840	2.11493	9451500	4790800	1.97284	954500	375860	2.53951	409090	1626850	0.251461
Batch3:8	3027000	1439400	2.10296	9243900	4742100	1.94933	1082400	415560	2.60468	423050	4421500	0.0956802

## Sheet: Table S3 Fig 4
Fig 4. Scatterplots comparing LAMP2 peptide levels between Alzheimer’s disease and control subjects.
Sample	Sum of Fragment Ion Peak Areas
	Name	Sequence	Ratio	Name	Sequence	Ratio	Name	Sequence	Ratio
	LAMP2 aa 133-144	GILTVDELLAIR		LAMP2 aa 145-152	IPLNDLFR		LAMP2 aa 153-161	C[cam]NSLSTLEK
	Tryptic Peptide	Isotope Labeled Peptide	Tryptic/Labeled Peptide	Tryptic Peptide	Isotope Labeled Peptide	Tryptic/Labeled Peptide	Tryptic Peptide	Isotope Labeled Peptide	Tryptic/Labeled Peptide
	656.90 m/z (2+)	661.90 m/z (2+)		494.28 m/z (2+)	499.29 m/z (2+)		526.26 m/z (2+)	530.27 m/z (2+)
AD1	2100500	725020	2.89716	12005400	3997800	3.003	1260700	369570	3.41126
AD2	2978400	786880	3.78508	21474000	4408800	4.87071	2176700	373470	5.82831
AD3	913190	454100	2.01099	8961000	4097900	2.18673	841600	298790	2.81669
AD4	1138020	704320	1.61577	8403300	4665400	1.8012	758690	342910	2.2125
AD5	1725100	824350	2.09268	11239700	4453600	2.52373	1221200	398290	3.06611
AD6	1367400	945720	1.44588	10336400	5610600	1.8423	1061400	488940	2.17082
AD7	1105170	778350	1.41989	8269800	4513000	1.83244	698460	334180	2.09007
AD8	767280	685840	1.11874	6987600	4716800	1.48143	454350	336340	1.35087
AD9	1626400	812870	2.00081	10121200	4255500	2.37838	1054000	352020	2.99415
AD10	1053690	489950	2.15061	9920000	4284000	2.31559	1002200	336090	2.98194
AD11	1271250	692000	1.83707	10289300	4259100	2.41584	1205300	369640	3.26074
AD12	1452400	595940	2.43716	9637600	3918200	2.4597	1028760	336440	3.05778
AD13	897260	579780	1.54759	7471400	4267900	1.7506	869740	381250	2.28129
AD14	1348900	709330	1.90165	9129400	3869000	2.35963	976100	358260	2.72456
Control1	941510	716000	1.31496	7407400	4092400	1.81004	588790	379170	1.55284
Control2	1441500	787820	1.82973	10092300	4813400	2.09671	1159300	439660	2.63681
Control3	1466200	932210	1.57282	13172300	4756300	2.76944	1066000	339470	3.14019
Control4	569940	774290	0.736081	3752000	4205400	0.892186	367010	369840	0.992348
Control5	1085340	656630	1.65289	7422900	4277200	1.73546	811620	389180	2.08546
Control6	1298710	701110	1.85236	8953800	4305700	2.07952	1180800	374620	3.15199
Control7	886740	736880	1.20337	7011900	4547200	1.54203	758550	390520	1.94241
Control8	1072120	668110	1.60471	8400300	4214300	1.99328	724290	310390	2.33348
Control9	1633400	787910	2.07308	11662600	4882800	2.38851	1506200	463420	3.25018
Control10	1096580	698970	1.56885	7906800	4194600	1.88499	771070	329300	2.34154
Control11	618970	517800	1.19538	7164100	4184900	1.71189	617040	351330	1.7563
Control12	1242620	870140	1.42807	8398800	4905000	1.71229	855860	407630	2.0996
Control13	604180	492910	1.22574	5449800	3930200	1.38665	509120	320200	1.59001
Control14	1495700	799810	1.87007	10719100	4933800	2.17259	1223200	433850	2.81941

## Sheet: Table S3 Fig S7
Supplementary Fig S7. Micro-LC HR-PRM-MS method analysis of isotope labeled peptides.
Sample	Sum of Fragment Ion Peak Areas
	Name	Sequence	Name	Sequence	Name	Sequence	Name	Sequence
	LAMP2 aa 133-144	GILTVDELLAIR	LAMP2 aa 145-152	IPLNDLFR	LAMP2 aa 153-161	C[cam]NSLSTLEK	LAMP2 aa 334-351	EQTVSVSGAFQINTFDLR
	Tryptic Peptide	Isotope Labeled Peptide	Tryptic Peptide	Isotope Labeled Peptide	Tryptic Peptide	Isotope Labeled Peptide	Tryptic Peptide	Isotope Labeled Peptide
	656.90 m/z (2+)	661.90 m/z (2+)	494.28 m/z (2+)	499.29 m/z (2+)	526.26 m/z (2+)	530.27 m/z (2+)	1006.51 m/z (2+)	1011.51 m/z (2+)
Batch1SingleVial1	-	1460800	-	6317200	-	881160	-	299771
Batch1SingleVial2	-	1528500	-	6185200	-	869490	-	237950
Batch1SingleVial3	-	1469100	-	6080500	-	874670	-	222267
Batch1SingleVial4	-	1518800	-	6125300	-	841230	-	237668
Batch1SingleVial5	-	1477400	-	6031100	-	875440	-	247729
Batch1SingleVial6	-	1524600	-	6193100	-	853640	-	243128
Batch1SingleVial7	-	1597700	-	6111400	-	850490	-	283048
Batch1SingleVial8	-	1564800	-	6090600	-	845260	-	333680
Batch1SingleVial9	-	1537200	-	6141000	-	846510	-	375803
Batch1SingleVial10	-	1587100	-	6115900	-	878000	-	440170
Batch1MultipleVial1	-	1722800	-	6346500	-	897640	-	1106040
Batch1MultipleVial2	-	1643500	-	6536000	-	902640	-	900410
Batch1MultipleVial3	-	1872800	-	6820200	-	902010	-	2669200
Batch1MultipleVial4	-	1850700	-	6777400	-	891440	-	1813680
Batch1MultipleVial5	-	1764000	-	6687100	-	903990	-	2650390
Batch1MultipleVial6	-	1851500	-	6930600	-	769290	-	2379070
Batch1MultipleVial7	-	1733000	-	6345500	-	859550	-	1655670
Batch1MultipleVial8	-	1641800	-	6401200	-	814730	-	1420540
Batch1MultipleVial9	-	1658300	-	6181200	-	836380	-	1548420
Batch1MultipleVial10	-	1966200	-	6925100	-	841290	-	1818830
Batch2SingleVial1	-	19231000	-	6370600	-	723720	-	322450
Batch2SingleVial2	-	22441000	-	5981700	-	836850	-	283900
Batch2SingleVial3	-	25194000	-	5759400	-	812910	-	304464
Batch2SingleVial4	-	26318000	-	5682300	-	821690	-	336473
Batch2SingleVial5	-	26517000	-	5684400	-	819410	-	364281
Batch2SingleVial6	-	26658000	-	5402500	-	740650	-	749530
Batch2SingleVial7	-	26406000	-	5420800	-	724900	-	886910
Batch2SingleVial8	-	25616000	-	5499300	-	684780	-	1018110
Batch2SingleVial9	-	25285000	-	5465100	-	709730	-	1114980
Batch2SingleVial10	-	24931000	-	5386000	-	708060	-	1245270
Batch2MultipleVial1	-	26651000	-	5965800	-	726830	-	2147100
Batch2MultipleVial2	-	26936000	-	5905400	-	770050	-	4186800
Batch2MultipleVial3	-	26612000	-	5918700	-	737980	-	4139300
Batch2MultipleVial4	-	25422000	-	5591900	-	735200	-	1027560
Batch2MultipleVial5	-	26475000	-	5958000	-	750160	-	1333520
Batch2MultipleVial6	-	25496000	-	5849300	-	812520	-	1299690
Batch2MultipleVial7	-	25057000	-	5805900	-	786120	-	2240750
Batch2MultipleVial8	-	29070000	-	6680300	-	848790	-	2835300
Batch2MultipleVial9	-	25272000	-	5948100	-	866870	-	1533120
Batch2MultipleVial10	-	27440000	-	6053900	-	831940	-	2974400
Batch3SingleVial1	-	1103370	-	6650400	-	844140	-	178167
Batch3SingleVial2	-	1203470	-	6284900	-	854840	-	151984
Batch3SingleVial3	-	1218610	-	6113800	-	814880	-	110422
Batch3SingleVial4	-	1248270	-	6209700	-	774110	-	139441
Batch3SingleVial5	-	1286430	-	6238400	-	813180	-	210583
Batch3SingleVial6	-	1387910	-	6346000	-	795750	-	194445
Batch3SingleVial7	-	1320600	-	6331800	-	831920	-	256742
Batch3SingleVial8	-	1353210	-	6233400	-	816540	-	257390
Batch3SingleVial9	-	1357240	-	6242300	-	758360	-	293954
Batch3SingleVial10	-	1389820	-	6240600	-	802980	-	364238
Batch3MultipleVial1	-	1248000	-	6100300	-	852780	-	525730
Batch3MultipleVial2	-	1345210	-	6382900	-	820380	-	364730
Batch3MultipleVial3	-	1056740	-	6274800	-	769230	-	154600
Batch3MultipleVial4	-	861670	-	6413300	-	839640	-	112614
Batch3MultipleVial5	-	1577100	-	6688600	-	803210	-	1200210
Batch3MultipleVial6	-	1632600	-	6703100	-	792490	-	2137160
Batch3MultipleVial7	-	1499060	-	6677800	-	858040	-	1489800
Batch3MultipleVial8	-	1581700	-	7041700	-	797500	-	1643200
Batch3MultipleVial9	-	1621000	-	6834100	-	793210	-	1906010
Batch3MultipleVial10	-	1560900	-	6664800	-	839250	-	984930

## Sheet: Table S3 Fig S8
Supplementary Fig S8. Micro-LC HR-PRM-MS method analysis of a BSA isotope labeled peptide.
Sample	Sum of Fragment Ion Peak Areas
	Name	Sequence
	BSA aa 421-433	LGEYGFQNALIVR
	Tryptic Peptide	Isotope Labeled Peptide
	740.40 m/z (2+)	745.41 m/z (2+)
Batch1SingleVial1	-	1500950
Batch1SingleVial2	-	1684150
Batch1SingleVial3	-	1814500
Batch1SingleVial4	-	1766000
Batch1SingleVial5	-	1796400
Batch1SingleVial6	-	1843400
Batch1SingleVial7	-	1892000
Batch1SingleVial8	-	1900300
Batch1SingleVial9	-	1960700
Batch1SingleVial10	-	1989000
Batch1MultipleVial1	-	2385700
Batch1MultipleVial2	-	1888600
Batch1MultipleVial3	-	2643300
Batch1MultipleVial4	-	2464900
Batch1MultipleVial5	-	2554100
Batch1MultipleVial6	-	2658500
Batch1MultipleVial7	-	2311500
Batch1MultipleVial8	-	2251900
Batch1MultipleVial9	-	2219700
Batch1MultipleVial10	-	2708700
Batch2SingleVial1	-	1312770
Batch2SingleVial2	-	1559670
Batch2SingleVial3	-	1803000
Batch2SingleVial4	-	2025700
Batch2SingleVial5	-	2101300
Batch2SingleVial6	-	2589700
Batch2SingleVial7	-	2426300
Batch2SingleVial8	-	2350600
Batch2SingleVial9	-	2270200
Batch2SingleVial10	-	2234000
Batch2MultipleVial1	-	2319800
Batch2MultipleVial2	-	2427200
Batch2MultipleVial3	-	2385500
Batch2MultipleVial4	-	1975400
Batch2MultipleVial5	-	2250000
Batch2MultipleVial6	-	2119700
Batch2MultipleVial7	-	2323700
Batch2MultipleVial8	-	2676300
Batch2MultipleVial9	-	2026200
Batch2MultipleVial10	-	2439900
Batch3SingleVial1	-	1085840
Batch3SingleVial2	-	1139930
Batch3SingleVial3	-	1305600
Batch3SingleVial4	-	1411340
Batch3SingleVial5	-	1478350
Batch3SingleVial6	-	1572820
Batch3SingleVial7	-	1629000
Batch3SingleVial8	-	1656160
Batch3SingleVial9	-	1661000
Batch3SingleVial10	-	1700100
Batch3MultipleVial1	-	1589140
Batch3MultipleVial2	-	1760210
Batch3MultipleVial3	-	1044580
Batch3MultipleVial4	-	763680
Batch3MultipleVial5	-	2292600
Batch3MultipleVial6	-	2418600
Batch3MultipleVial7	-	2113700
Batch3MultipleVial8	-	2336300
Batch3MultipleVial9	-	2413400
Batch3MultipleVial10	-	2186300

## Sheet: Table S3 Fig S9
Supplementary Fig S9. Hybrid immunoprecipitation HR-PRM-MS method variability monitored with a BSA peptide.
Sample	Sum of Fragment Ion Peak Areas
	Name	Sequence	Ratio
	BSA aa 421-433	LGEYGFQNALIVR
	Tryptic Peptide	Isotope Labeled Peptide	Tryptic/Labeled Peptide
	740.40 m/z (2+)	745.41 m/z (2+)
Workflow 1
Batch1:1	1448270	1416480	1.02244
Batch1:2	1450880	1706800	0.850059
Batch1:3	1646850	1729600	0.952157
Batch1:4	1185870	1356940	0.87393
Batch1:5	1452800	1483630	0.97922
Batch1:6	966980	1211680	0.798049
Batch1:7	1404290	1455730	0.964664
Batch1:8	1382790	1499770	0.922001
Batch2:1	1091850	1390210	0.785385
Batch2:2	1142150	1477960	0.772788
Batch2:3	1435010	1623800	0.883736
Batch2:4	1058960	1252960	0.845167
Batch2:5	1588100	1815000	0.874986
Batch2:6	1619100	1787200	0.905942
Batch2:7	1425600	1585800	0.898978
Batch2:8	1839300	1774700	1.0364
Batch3:1	1063230	1179600	0.901348
Batch3:2	1302450	1610510	0.808719
Batch3:3	1323470	1650000	0.802103
Batch3:4	1689300	1505190	1.12232
Batch3:5	1448520	1482940	0.976789
Batch3:6	1529450	2273000	0.672877
Batch3:7	1485590	1741200	0.853199
Batch3:8	1276010	1550740	0.822839
Workflow 2
Batch1:1	1562190	1603270	0.974377
Batch1:2	1437220	1520500	0.945229
Batch1:3	1412430	1431720	0.986527
Batch1:4	1355180	1391080	0.974193
Batch1:5	1508100	1594500	0.945814
Batch1:6	1581250	1638200	0.965236
Batch1:7	1483420	1503590	0.986585
Batch1:8	1572040	1608000	0.977637
Batch2:1	891290	969640	0.919197
Batch2:2	1520390	1715400	0.886318
Batch2:3	1507500	1671000	0.902154
Batch2:4	1367390	1512430	0.904101
Batch2:5	1568170	1777200	0.882382
Batch2:6	1471780	1637700	0.898687
Batch2:7	1569800	1726330	0.909328
Batch2:8	1605200	1762500	0.910752
Batch3:1	1329180	1584660	0.838779
Batch3:2	1010260	1186390	0.851541
Batch3:3	1306340	1508700	0.865871
Batch3:4	1247440	1453570	0.858191
Batch3:5	1337060	1564640	0.854548
Batch3:6	1341700	1601500	0.837777
Batch3:7	1330090	1553580	0.856145
Batch3:8	1337470	1566290	0.85391

## Sheet: Table S3 Fig S15
Supplementary Fig S15. Monitoring the hybrid immunoprecipitation HR-PRM-MS method stability and variance.
Sample	Sum of Fragment Ion Peak Areas
	Name	Sequence	Ratio	Name	Sequence	Ratio	Name	Sequence	Ratio	Name	Sequence	Ratio
	LAMP2 aa 133-144	GILTVDELLAIR		LAMP2 aa 145-152	IPLNDLFR		LAMP2 aa 153-161	C[cam]NSLSTLEK		BSA aa 421-433	LGEYGFQNALIVR
	Tryptic Peptide	Isotope Labeled Peptide	Tryptic/Labeled Peptide	Tryptic Peptide	Isotope Labeled Peptide	Tryptic/Labeled Peptide	Tryptic Peptide	Isotope Labeled Peptide	Tryptic/Labeled Peptide	Tryptic Peptide	Isotope Labeled Peptide	Tryptic/Labeled Peptide
	656.90 m/z (2+)	661.90 m/z (2+)		494.28 m/z (2+)	499.29 m/z (2+)		526.26 m/z (2+)	530.27 m/z (2+)		740.40 m/z (2+)	745.41 m/z (2+)
QC1	989030	625370	1.58151	8931800	4528300	1.97244	735740	346270	2.12476	911370	1223060	0.745156
QC2	1170470	881210	1.32825	10228700	5279400	1.93747	871950	447760	1.94736	1511670	1543190	0.979575
QC3	1173480	647350	1.81274	8975200	4272100	2.10089	812120	322970	2.51454	1107850	1125700	0.984143
QC4	1481200	718620	2.06117	10668200	4322200	2.46823	1238500	383300	3.23115	1043540	1270900	0.821103
QC5	1552500	703770	2.20598	10381900	4310100	2.40874	1201300	392940	3.05721	786160	1205530	0.652128
QC6	1234020	631810	1.95315	9237700	4431100	2.08474	986460	377970	2.60989	682790	1092680	0.624876
QC7	1668100	759810	2.19542	12810500	5602100	2.28673	1649200	515380	3.19997	931670	1519160	0.61328
QC8	1371800	771830	1.77733	9645700	4247100	2.27113	952510	385700	2.46956	799370	1303160	0.613409
QC9	1054230	685370	1.53819	9300100	4552300	2.04295	778730	342110	2.27626	877340	1223150	0.717279
QC10	1003760	699420	1.43513	8101100	4417100	1.83403	712940	347380	2.05233	1428660	1333950	1.071
